# Supplementary material for: Preoperative Prognostic Nutritional Index Predict Survival in Patients With Resectable Esophageal Squamous Cell Carcinoma
Source: Front Nutr. 2022 Apr 13;9:824839. doi: 10.3389/fnut.2022.824839 (PMC9043690; doi:10.3389/fnut.2022.824839)
Supplement: Supplementary file 1 [file Data_Sheet_1.xls]

## Sheet: primary data
age	age label	sex	Tumor location	pathological stage	T stage	N stage	pathological differentiation	tumor size	albumin	lymphocyte	surgery time	death time	cut off time	PNI	PNI lable	SUR_1	HAZ_1	SUR_2	HAZ_2	SUR_3	HAZ_3	SUR_4	HAZ_4	SUR_5	HAZ_5	SUR_6	HAZ_6	SUR_7	HAZ_7	SUR_8	HAZ_8	SUR_9	HAZ_9	SUR_10	HAZ_10
48	1	1	2	2	2	0	1	2	31.1	2.76	2018-09-09	#NULL!	2021-09-06	44.9	2	0.779794	0.248725	0.765015	0.267859	0.879454	0.128454	0.723217	0.324045	0.746433	0.292449	0.709568	0.343099	0.91651	0.0871818	0.916557	0.0871309	0.890166	0.116347	0.860874	0.149807
48	1	1	2	2	2	0	3	2	42.96	2.8	2017-05-22	#NULL!	2021-09-06	56.96	2	0.744679	0.294802	0.726402	0.319652	0.857896	0.153272	0.843535	0.170154	#NULL!	#NULL!	#NULL!	#NULL!	0.902374	0.102726	0.902366	0.102735	0.92558	0.0773345	0.908601	0.095849
49	1	2	2	1	1	0	2	2	34.32	1.21	2019-09-02	#NULL!	2021-09-06	40.37	1	0.884766	0.122432	0.928391	0.0743021	0.939657	0.0622399	0.814993	0.204576	0.912256	0.0918348	0.872126	0.136822	0.968925	0.0315679	0.934275	0.0679849	0.934689	0.0675417	0.939403	0.0625111
51	1	1	3	1	1	0	2	2	52.47	1.69	2019-11-13	#NULL!	2021-09-06	60.92	2	0.889329	0.117288	0.933489	0.0688258	0.943678	0.0579699	0.954668	0.0463916	0.837983	0.176758	0.883908	0.123403	0.974101	0.0262398	0.978062	0.0221824	0.978541	0.0216926	0.980979	0.0192042
51	1	1	2	2	1	1	2	2	44.68	2.04	2020-01-25	#NULL!	2021-09-06	54.88	2	0.902494	0.102593	0.903234	0.101773	0.95053	0.0507356	0.940565	0.061274	0.91648	0.0872147	0.887686	0.119137	0.970702	0.029736	0.973545	0.026811	0.974131	0.0262092	0.969018	0.0314717
54	1	1	1	2	3	0	2	2	42.42	2.04	2018-10-19	#NULL!	2021-09-06	52.62	2	0.796945	0.22697	0.80134	0.221469	0.898827	0.106664	0.8548	0.156888	0.831396	0.184649	0.756387	0.279202	0.913647	0.0903114	0.917375	0.0862394	0.920106	0.0832661	0.923077	0.0800431
56	1	1	2	3	3	1	1	2	40.27	4.44	2019-08-30	#NULL!	2021-09-06	62.47	2	0.872589	0.136291	0.807078	0.214335	0.939657	0.0622399	0.95608	0.0449138	0.903998	0.100928	#NULL!	#NULL!	0.975116	0.0251983	0.978707	0.0215228	0.973202	0.0271635	0.965346	0.0352689
60	1	1	3	2	3	0	2	2	33	1.39	2018-01-19	#NULL!	2021-09-06	39.95	1	0.701667	0.354296	0.726402	0.319652	0.857896	0.153272	0.578923	0.546586	0.757152	0.278191	0.656247	0.421218	0.769666	0.261799	0.775205	0.254628	0.779768	0.248758	0.787198	0.239275
60	1	1	2	1	1	0	2	2	43.77	2.19	2019-02-21	#NULL!	2021-09-06	54.72	2	0.830505	0.185721	0.908338	0.0961386	0.923149	0.0799647	0.905929	0.0987945	0.843152	0.170608	0.827385	0.189486	0.947681	0.0537372	0.957721	0.0431983	0.958536	0.0423477	0.962947	0.0377564
61	1	1	3	1	1	0	2	2	44.77	2.15	2018-08-04	#NULL!	2021-09-06	55.52	2	0.69784	0.359766	0.828445	0.188205	0.857896	0.153272	0.828762	0.187822	0.696994	0.360979	0.684354	0.37928	0.890115	0.116405	0.91264	0.0914136	0.913977	0.0899494	0.92672	0.0761036
61	1	1	3	2	1	1	2	2	38.6	2.46	2017-08-22	#NULL!	2021-09-06	50.9	2	0.69784	0.359766	0.726402	0.319652	0.857896	0.153272	0.772696	0.25787	0.743206	0.296782	#NULL!	#NULL!	0.867048	0.142661	0.888495	0.118227	0.890432	0.116049	0.875657	0.13278
64	1	2	3	1	1	0	2	2	41.55	2.07	2017-07-16	#NULL!	2021-09-06	51.9	2	0.686132	0.376685	0.828445	0.188205	0.857896	0.153272	0.786021	0.240772	0.748179	0.290113	#NULL!	#NULL!	0.936991	0.0650816	0.895943	0.109878	0.897242	0.108429	0.911685	0.0924611
64	1	2	2	1	1	0	2	2	42.15	2.11	2019-03-09	#NULL!	2021-09-06	52.7	2	0.820815	0.197458	0.908338	0.0961386	0.923149	0.0799647	0.892722	0.11348	0.883857	0.12346	0.82207	0.19593	0.972096	0.0283004	0.953259	0.0478688	0.954086	0.0470015	0.958784	0.0420894
66	2	1	2	2	2	1	2	2	43.51	2.6	2019-06-09	#NULL!	2021-09-06	56.51	2	0.841615	0.172432	0.87159	0.137436	0.934619	0.0676158	0.929026	0.0736187	0.829715	0.186673	0.85463	0.157087	0.942136	0.0596052	0.954588	0.0464753	0.95724	0.043701	0.96174	0.0390109
67	2	2	2	1	2	0	2	2	42.33	0.92	2019-08-24	#NULL!	2021-09-06	46.93	2	0.851032	0.161305	0.928391	0.0743021	0.939657	0.0622399	0.877713	0.130436	0.915564	0.0882151	0.864483	0.145624	0.962108	0.0386288	0.934767	0.0674575	0.937668	0.0643594	0.957024	0.0439271
69	2	1	2	1	1	0	2	2	29.99	1.56	2019-05-23	#NULL!	2021-09-06	37.79	1	0.822076	0.195922	0.915723	0.088041	0.929174	0.073459	0.748995	0.289023	0.796993	0.226909	0.846394	0.16677	0.893239	0.112901	0.911278	0.0929069	0.911776	0.092361	0.917971	0.0855892
69	2	1	2	1	1	0	2	2	47.35	2.84	2017-06-02	#NULL!	2021-09-06	61.55	2	0.665863	0.406671	0.828445	0.188205	0.857896	0.153272	0.883213	0.124189	0.75752	0.277705	0.664506	0.408712	0.907463	0.0971027	0.934929	0.0672844	0.936233	0.0658908	0.946462	0.055025
70	2	1	3	2	3	0	2	2	28.14	1.61	2020-03-21	#NULL!	2021-09-06	36.19	1	0.879277	0.128655	0.909093	0.0953075	0.953515	0.0476002	0.813011	0.207011	0.874256	0.134382	0.897444	0.108204	0.915485	0.0883012	0.922999	0.0801272	0.924539	0.0784597	0.922594	0.0805657
71	2	2	2	1	1	0	3	2	45.53	2.02	2019-09-23	#NULL!	2021-09-06	55.63	2	0.85271	0.159336	0.933489	0.0688258	0.943678	0.0579699	0.935486	0.0666893	0.886265	0.120739	0.88223	0.125302	0.97637	0.0239132	0.962233	0.0384988	0.971899	0.0285034	0.974798	0.0255245
72	2	2	3	1	1	0	2	2	24.83	2.01	2019-11-01	#NULL!	2021-09-06	34.88	1	0.850615	0.161796	0.933489	0.0688258	0.943678	0.0579699	0.758138	0.27689	0.898846	0.106644	0.879927	0.127916	0.953768	0.0473344	0.920053	0.0833244	0.920181	0.083185	0.925042	0.0779157
75	2	2	3	3	3	3	1	2	40.1	2.03	2019-01-06	#NULL!	2021-09-06	50.25	2	0.772728	0.257828	0.735696	0.306938	0.91557	0.0882082	0.861537	0.149037	0.833164	0.182524	0.818233	0.200608	0.912521	0.0915442	0.866767	0.142985	0.850103	0.162397	0.9056	0.099158
58	1	1	3	3	3	1	2	2.5	30.12	2.06	2019-07-20	#NULL!	2021-09-06	40.42	1	0.868897	0.140531	0.807078	0.214335	0.928625	0.0740505	0.815564	0.203875	0.439283	0.822612	0.86833	0.141183	0.907104	0.0974981	0.905551	0.0992118	0.90803	0.0964781	0.876081	0.132297
66	2	1	2	2	3	0	1	2.5	45.54	2.31	2019-11-23	#NULL!	2021-09-06	57.09	2	0.862787	0.147587	0.889678	0.116896	0.933354	0.0689702	0.941451	0.0603331	0.872443	0.136458	0.884402	0.122844	0.963447	0.037238	0.971352	0.0290665	0.96344	0.037245	0.963873	0.0367958
68	2	1	1	3	3	1	1	2.5	23.5	2.17	2020-03-24	#NULL!	2021-09-06	34.35	1	0.882697	0.124773	0.850549	0.161873	0.944941	0.0566328	0.790678	0.234864	0.926818	0.0759982	0.899194	0.106256	0.919539	0.0838832	0.926013	0.0768674	0.90502	0.099798	0.870491	0.138698
44	1	1	2	2	2	0	2	3	43.62	1.76	2019-09-03	#NULL!	2021-09-06	52.42	2	0.892789	0.113404	0.881442	0.126197	0.915667	0.0881023	0.914388	0.0894998	0.912402	0.0916743	0.865674	0.144247	0.959145	0.0417131	0.957781	0.0431366	0.95744	0.0434918	0.943253	0.0584208
49	1	2	2	1	1	0	2	3	26.8	1.48	2017-04-08	#NULL!	2021-09-06	34.2	1	0.741297	0.299353	0.828445	0.188205	0.804961	0.216961	0.444446	0.810926	0.684484	0.37909	0.648771	0.432676	0.855695	0.155841	0.706889	0.346881	0.704597	0.350129	0.730145	0.314512
49	1	2	2	1	1	0	3	3	39.13	1.95	2018-05-23	#NULL!	2021-09-06	48.88	2	0.741297	0.299353	0.828445	0.188205	0.804961	0.216961	0.743638	0.296201	0.753446	0.283098	0.654646	0.42366	0.901372	0.103838	0.803973	0.21819	0.848644	0.164115	0.866921	0.142807
49	1	1	3	3	2	2	2	3	29.8	1.47	2018-01-15	#NULL!	2021-09-06	37.15	1	0.741297	0.299353	0.581058	0.542905	0.804961	0.216961	0.51564	0.662346	0.739326	0.302017	#NULL!	#NULL!	0.669513	0.401205	0.648914	0.432455	0.660152	0.415285	0.608346	0.497012
51	1	1	2	3	2	1	2	3	43.99	2.53	2019-06-06	#NULL!	2021-09-06	56.64	2	0.861822	0.148707	0.775717	0.253967	0.90124	0.103983	0.92376	0.0793035	0.886666	0.120287	0.837423	0.177425	0.956263	0.0447223	0.958228	0.0426698	0.958336	0.0425565	0.927269	0.075512
53	1	1	3	3	4	2	2	3	33.4	1.43	2018-11-09	2019-05-04	2019-05-04	40.55	1	0.979228	0.0209903	0.966754	0.0338111	0.986469	0.0136234	0.968609	0.0318945	0.988356	0.0117122	0.977963	0.0222838	0.967675	0.0328594	0.965271	0.0353466	0.968823	0.0316731	0.97774	0.0225118
54	1	1	2	2	3	0	2	3	45.52	1.5	2017-01-26	2019-06-12	2019-06-12	53.02	2	0.844161	0.169412	0.84935	0.163284	0.892979	0.113192	0.894925	0.111016	0.823515	0.194173	0.819122	0.199522	0.922785	0.0803593	0.926492	0.0763496	0.928551	0.0741295	0.928745	0.0739208
55	1	1	1	2	2	0	1	3	31.9	1.74	2018-09-26	#NULL!	2021-09-06	40.6	1	0.758146	0.276879	0.765015	0.267859	0.833743	0.18183	0.647112	0.435236	0.703715	0.351381	0.712671	0.338736	0.864326	0.145806	0.870045	0.13921	0.82851	0.188127	0.780463	0.247868
56	1	1	3	2	3	0	1	3	45.28	2.55	2020-04-08	#NULL!	2021-09-06	58.03	2	0.907065	0.0975414	0.914398	0.0894894	0.938651	0.0633113	0.95748	0.0434506	0.935106	0.0670953	0.896154	0.109643	0.972545	0.0278386	0.97631	0.0239751	0.969599	0.0308726	0.969805	0.0306607
56	1	2	1	3	3	2	2	3	25.66	2.31	2019-08-16	#NULL!	2021-09-06	37.21	1	0.872589	0.136291	0.807078	0.214335	0.915667	0.0881023	0.775613	0.254102	0.904793	0.100049	0.866701	0.143061	0.91207	0.0920385	0.814154	0.205606	0.82685	0.190132	0.835139	0.180157
57	1	1	2	1	1	0	2	3	45	2.28	2019-05-05	#NULL!	2021-09-06	56.4	2	0.837462	0.177379	0.908338	0.0961386	0.892979	0.113192	0.915725	0.0880394	0.880767	0.126962	0.82127	0.196903	0.939611	0.0622897	0.950345	0.0509299	0.950955	0.050289	0.95572	0.0452899
58	1	1	2	1	1	0	2	3	35.29	2.35	2017-10-23	#NULL!	2021-09-06	47.04	2	0.709208	0.343606	0.828445	0.188205	0.804961	0.216961	0.714584	0.336055	0.745511	0.293685	0.656817	0.42035	0.809983	0.210742	0.83475	0.180622	0.834881	0.180466	0.854138	0.157662
61	1	2	2	2	3	0	2	3	32.63	1.31	2018-12-26	#NULL!	2021-09-06	39.18	1	0.812158	0.20806	0.83467	0.180719	0.882619	0.124861	0.72723	0.318513	0.821657	0.196432	0.798287	0.225287	0.920875	0.0824313	0.840981	0.173186	0.843507	0.170188	0.840707	0.173512
61	1	2	2	1	1	0	2	3	40.91	3.4	2019-10-31	#NULL!	2021-09-06	57.91	2	0.872228	0.136705	0.933489	0.0688258	0.921219	0.082058	0.944563	0.0570326	#NULL!	#NULL!	0.878149	0.129939	0.980415	0.0197796	0.967353	0.033192	0.967716	0.0328162	0.97079	0.0296451
61	1	1	1	2	1	1	2	3	32.56	1.11	2017-11-25	2020-09-02	2020-09-02	38.11	1	0.794651	0.229852	0.818293	0.200534	0.871351	0.13771	0.681927	0.382833	0.832737	0.183038	0.783311	0.244226	0.831769	0.1842	0.845736	0.167548	0.846062	0.167163	0.813672	0.206198
61	1	1	2	3	3	1	2	3	33.73	1.28	2017-08-24	#NULL!	2021-09-06	40.13	1	0.69784	0.359766	0.581058	0.542905	0.804961	0.216961	0.58282	0.539878	0.754563	0.281617	0.657045	0.420003	0.713109	0.33812	0.717973	0.331323	0.722938	0.324431	0.65481	0.423411
61	1	1	1	3	3	3	1	3	27.1	1.83	2019-03-27	2020-01-04	2020-01-04	36.25	1	0.9472	0.0542455	0.925315	0.0776213	0.968356	0.0321557	0.906092	0.0986146	0.92597	0.0769139	0.957279	0.0436603	0.908051	0.0964548	0.914835	0.0890113	0.901589	0.103597	0.934838	0.0673823
62	1	1	3	1	1	0	2	3	33.47	1.32	2019-07-24	#NULL!	2021-09-06	40.07	1	0.861215	0.149411	0.928391	0.0743021	0.915667	0.0881023	0.811533	0.20883	0.878847	0.129144	#NULL!	#NULL!	0.903035	0.101994	0.915176	0.0886385	0.914994	0.0888383	0.919974	0.0834095
63	1	1	3	2	2	0	2	3	27.39	1.86	2019-05-26	#NULL!	2021-09-06	36.69	1	0.836342	0.178717	0.861112	0.149531	0.90124	0.103983	0.732217	0.311679	0.863007	0.147333	0.851898	0.160289	0.885547	0.12155	0.891358	0.115009	0.889365	0.117248	0.85023	0.162248
63	1	1	1	1	1	0	2	3	38.4	3.3	2017-11-08	2019-05-05	2019-05-05	54.9	2	0.890856	0.115573	0.94543	0.0561152	0.93484	0.0673794	0.944265	0.0573489	0.928763	0.0739016	#NULL!	#NULL!	0.96029	0.0405197	0.969001	0.0314894	0.969238	0.0312451	0.971984	0.0284162
63	1	1	2	3	3	2	2	3	39.52	2	2019-09-08	#NULL!	2021-09-06	49.52	2	0.868526	0.140958	0.819928	0.198538	0.921219	0.082058	0.903557	0.101416	0.889769	0.116794	0.880298	0.127494	0.890738	0.115704	0.903049	0.101978	0.910798	0.0934347	0.917402	0.0862099
63	1	1	2	3	3	2	2	3	42.02	1.97	2020-03-22	#NULL!	2021-09-06	51.87	2	0.890856	0.115573	0.850549	0.161873	0.93484	0.0673794	0.931835	0.0706	0.918788	0.0846995	0.895991	0.109824	0.918674	0.084824	0.928972	0.0736767	0.934765	0.06746	0.939939	0.0619403
63	1	1	3	3	2	2	2	3	47.29	1.57	2018-11-07	#NULL!	2021-09-06	55.14	2	0.788989	0.237003	0.711348	0.340593	0.871351	0.13771	0.887796	0.119014	0.828968	0.187574	0.778607	0.250248	0.886397	0.12059	0.904964	0.0998599	0.910002	0.0943087	0.893789	0.112286
64	1	2	3	3	2	2	2	3	39.17	2.06	2019-11-01	#NULL!	2021-09-06	49.47	2	0.866638	0.143134	0.819928	0.198538	0.921219	0.082058	0.903243	0.101764	0.89175	0.114569	0.875484	0.132978	0.960752	0.0400387	0.928835	0.0738242	0.932328	0.0700704	0.917189	0.086442
67	2	1	2	2	3	0	2	3	43.8	1.11	2017-10-21	#NULL!	2021-09-06	49.35	2	0.674084	0.3944	0.726402	0.319652	0.804961	0.216961	0.75066	0.286803	0.702237	0.353484	#NULL!	#NULL!	0.78663	0.239997	0.816462	0.202775	0.820109	0.198318	0.82738	0.189491
67	2	1	3	1	1	0	2	3	40.58	1.87	2017-09-18	#NULL!	2021-09-06	49.93	2	0.674084	0.3944	0.828445	0.188205	0.804961	0.216961	0.759105	0.275615	0.53524	0.625041	0.657159	0.419829	0.815558	0.203883	0.855603	0.155949	0.856024	0.155457	0.873746	0.134966
69	2	1	3	1	1	0	2	3	29.52	2.13	2018-06-22	#NULL!	2021-09-06	40.17	1	0.665863	0.406671	0.828445	0.188205	0.804961	0.216961	0.583682	0.538398	0.706553	0.347357	0.654761	0.423485	0.726526	0.319481	0.774065	0.256099	0.773155	0.257276	0.796016	0.228136
69	2	1	1	2	3	0	2	3	43.41	2.58	2019-12-08	#NULL!	2021-09-06	56.31	2	0.865384	0.144582	0.896604	0.109141	0.926057	0.0768191	0.942241	0.0594938	0.910621	0.093629	0.888513	0.118206	0.948015	0.0533851	0.958476	0.0424108	0.959642	0.0411953	0.959784	0.0410471
71	2	1	2	2	3	0	2	3	31.04	1.5	2020-01-04	#NULL!	2021-09-06	38.54	1	0.8615	0.14908	0.896604	0.109141	0.926057	0.0768191	0.817633	0.201341	0.889303	0.117318	0.892562	0.113659	0.887905	0.118891	0.900648	0.104641	0.902051	0.103085	0.898756	0.106744
71	2	1	2	2	3	0	2	3	41	1.94	2018-06-15	2019-10-25	2019-10-25	50.7	2	0.884494	0.122739	0.914398	0.0894894	0.938651	0.0633113	0.930675	0.0718448	0.877355	0.130844	0.902113	0.103016	0.944621	0.056972	0.954893	0.0461558	0.95593	0.0450702	0.955542	0.0454771
72	2	1	2	3	3	1	3	3	40.38	2.06	2020-01-02	#NULL!	2021-09-06	50.68	2	0.85952	0.151382	0.830799	0.185367	0.926057	0.0768191	0.91618	0.0875424	0.831509	0.184513	0.887817	0.11899	0.914349	0.0895435	0.926273	0.0765863	0.945546	0.0559926	0.927174	0.0756139
74	2	2	1	2	1	1	2	3	46.14	2.8	2020-04-12	#NULL!	2021-09-06	60.14	2	0.879403	0.128512	0.914398	0.0894894	0.938651	0.0633113	0.963103	0.0375948	0.875739	0.132687	0.898442	0.107093	0.984464	0.0156584	0.977126	0.0231401	0.977526	0.0227301	0.973	0.0273715
76	2	1	3	2	3	0	2	3	36.17	2.15	2017-04-22	#NULL!	2021-09-06	46.92	2	0.635907	0.452704	0.726402	0.319652	0.804961	0.216961	0.712601	0.338833	0.75752	0.277705	0.662032	0.412441	0.745839	0.293245	0.794987	0.22943	0.79866	0.22482	0.805778	0.215947
77	2	1	3	3	3	3	1	3	45.28	2.06	2019-05-15	2020-08-15	2020-08-15	55.58	2	0.881493	0.126139	0.867341	0.142323	0.94241	0.059315	0.953011	0.0481286	0.922147	0.081051	0.912191	0.0919055	0.912227	0.0918662	0.939291	0.06263	0.930849	0.0716582	0.956471	0.0445053
83	2	2	2	3	3	1	2	3	29.53	1.29	2020-02-06	#NULL!	2021-09-06	35.98	1	0.845778	0.167499	0.84126	0.172854	0.930701	0.0718176	0.79925	0.224082	0.898179	0.107386	0.891171	0.115219	0.937101	0.0649645	0.892634	0.113579	0.894512	0.111477	0.856075	0.155398
52	1	1	2	3	3	3	2	3.5	34.9	1.12	2019-05-16	2020-03-26	2020-03-26	40.5	1	0.948683	0.0526802	0.917033	0.086612	0.958118	0.0427839	0.921032	0.0822607	0.954587	0.046476	0.951543	0.0496705	0.888873	0.117801	0.886114	0.12091	0.899273	0.106168	0.933495	0.0688196
53	1	1	2	1	1	0	2	3.5	40.9	1.46	2019-05-13	#NULL!	2021-09-06	48.2	2	0.857844	0.153333	0.915723	0.088041	0.883632	0.123715	0.868053	0.141502	0.863672	0.146562	0.837485	0.177352	0.915383	0.0884125	0.923444	0.0796446	0.923541	0.0795397	0.92908	0.0735604
56	1	1	2	3	3	1	1	3.5	45.38	2.33	2020-01-23	#NULL!	2021-09-06	57.03	2	0.895154	0.11076	0.84126	0.172854	0.918103	0.0854457	0.948502	0.0528709	0.867793	0.141802	0.888209	0.118548	0.963044	0.0376557	0.96726	0.0332883	0.958101	0.0428017	0.944218	0.0573978
58	1	2	2	3	2	3	1	3.5	30.05	1.79	2019-04-20	#NULL!	2021-09-06	39	1	0.835172	0.180118	0.757807	0.277326	0.874003	0.134672	0.747906	0.290478	0.883284	0.124109	0.823462	0.194238	0.886282	0.120721	0.788948	0.237055	0.752214	0.284735	0.782698	0.245008
61	1	1	3	2	1	1	2	3.5	42.14	2.06	2019-03-22	#NULL!	2021-09-06	52.44	2	0.828127	0.188588	0.84935	0.163284	0.874003	0.134672	0.890901	0.115522	0.68749	0.374709	0.823329	0.194399	0.916012	0.0877263	0.930365	0.0721779	0.931124	0.0713628	0.916324	0.0873855
63	1	1	2	2	2	0	1	3.5	34.2	2.35	2019-04-05	#NULL!	2021-09-06	45.95	2	0.823283	0.194456	0.84935	0.163284	0.874003	0.134672	0.835005	0.180317	0.830922	0.18522	0.819122	0.199522	0.923534	0.0795482	0.934763	0.0674628	0.913114	0.090894	0.883479	0.123888
67	2	1	2	3	3	1	3	3.5	39.2	2.56	2019-01-14	#NULL!	2021-09-06	52	2	0.813228	0.206744	0.757807	0.277326	0.874003	0.134672	0.887752	0.119063	0.796712	0.227263	0.819122	0.199522	0.870542	0.13864	0.883733	0.123601	0.913582	0.0903825	0.885354	0.121768
67	2	2	2	3	3	3	2	3.5	45.96	1.76	2019-05-12	#NULL!	2021-09-06	54.76	2	0.82695	0.190011	0.775717	0.253967	0.883632	0.123715	0.913729	0.0902209	0.841609	0.17244	0.853692	0.158185	0.901471	0.103728	0.837095	0.177817	0.857616	0.153599	0.908708	0.0957312
72	2	1	2	1	1	0	2	3.5	44.75	2.47	2019-06-13	#NULL!	2021-09-06	57.1	2	0.827759	0.189033	0.922268	0.0809199	0.89237	0.113874	0.931743	0.0706983	0.783546	0.243925	0.864196	0.145956	0.935462	0.0667151	0.954719	0.0463381	0.955063	0.0459779	0.959081	0.0417796
64	1	1	2	2	3	1	2	3.7	30.12	2.14	2019-04-11	#NULL!	2021-09-06	40.82	1	0.820815	0.197458	0.84935	0.163284	0.865572	0.144364	0.773847	0.256381	0.871242	0.137836	0.82167	0.196416	0.748136	0.290171	0.768988	0.262679	0.782952	0.244683	0.841654	0.172387
45	1	1	3	3	3	1	2	4	46.2	2.29	2017-12-11	#NULL!	2021-09-06	57.65	2	0.754605	0.281561	0.581058	0.542905	0.735567	0.307114	0.850197	0.162287	0.739326	0.302017	0.651544	0.42841	0.842982	0.170809	0.839763	0.174636	0.843588	0.170092	0.805199	0.216666
52	1	1	2	3	3	3	2	4	28.7	1.65	2019-10-26	#NULL!	2021-09-06	36.95	1	0.88772	0.119099	0.819928	0.198538	0.890337	0.116155	0.786445	0.240232	0.892285	0.11397	0.877346	0.130854	0.69206	0.368083	0.680204	0.385363	0.711978	0.339709	0.800482	0.222542
53	1	1	2	1	2	0	2	4	42.02	2.92	2020-03-12	#NULL!	2021-09-06	56.62	2	0.9056	0.0991575	0.94543	0.0561152	0.90903	0.0953775	0.950311	0.0509656	0.882614	0.124868	0.895747	0.110097	0.942733	0.0589727	0.949984	0.0513098	0.951703	0.0495019	0.966559	0.0340128
54	1	2	1	1	1	0	1	4	35.4	1.7	2019-11-10	2021-09-09	2021-09-09	43.9	2	0.884437	0.122804	0.933489	0.0688258	0.890337	0.116155	0.86146	0.149126	0.862306	0.148145	0.879601	0.128286	0.966087	0.0345019	0.936608	0.0654906	0.916137	0.0875894	0.920638	0.082688
56	1	2	2	2	2	0	2	4	42.32	1.57	2018-03-28	#NULL!	2021-09-06	50.17	2	0.716599	0.333238	0.726402	0.319652	0.735567	0.307114	0.76253	0.271114	0.745128	0.294199	0.655562	0.422263	0.913178	0.0908247	0.834987	0.180339	0.831805	0.184158	0.788155	0.23806
56	1	1	3	2	2	1	2	4	40.07	1.68	2017-09-21	2020-01-08	2020-01-08	48.47	2	0.85168	0.160545	0.861112	0.149531	0.863129	0.147191	0.87031	0.138905	0.84008	0.174259	0.83773	0.17706	0.87069	0.13847	0.881547	0.126076	0.88577	0.121298	0.893104	0.113053
57	1	1	3	2	3	0	2	4	33.22	1.22	2017-09-02	2019-05-15	2019-05-15	39.32	1	0.886651	0.120304	0.896604	0.109141	0.896964	0.10874	0.826256	0.19085	0.875416	0.133056	#NULL!	#NULL!	0.87999	0.127845	0.878848	0.129144	0.879645	0.128237	0.874246	0.134393
60	1	1	2	2	3	0	2	4	26.71	1.86	2020-01-09	#NULL!	2021-09-06	36.01	1	0.88891	0.117759	0.903234	0.101773	0.903337	0.10166	0.799618	0.223621	0.923066	0.080054	0.888469	0.118255	0.867536	0.142099	0.86728	0.142394	0.867777	0.14182	0.860979	0.149685
60	1	1	3	3	3	2	2	4	33.29	1.41	2020-01-15	2020-04-21	2020-04-21	40.34	1	0.988453	0.0116141	0.983377	0.0167627	0.990651	0.00939322	0.984093	0.016035	0.994045	0.00597309	0.993156	0.00686778	0.98367	0.0164646	0.984083	0.0160447	0.985035	0.0150779	0.985596	0.014509
60	1	1	3	3	3	2	2	4	38.48	1.87	2018-07-25	#NULL!	2021-09-06	47.83	2	0.701667	0.354296	0.581058	0.542905	0.735567	0.307114	0.727366	0.318326	0.422856	0.860724	0.743111	0.29691	0.612365	0.490427	0.639609	0.446898	0.660792	0.414316	0.69252	0.367418
61	1	1	2	2	3	0	2	4	44.9	1.83	2019-04-07	#NULL!	2021-09-06	54.05	2	0.828127	0.188588	0.84935	0.163284	0.85195	0.160227	0.901729	0.103442	0.862586	0.147821	0.823791	0.193838	0.899096	0.106365	0.911159	0.0930379	0.912986	0.0910342	0.912265	0.0918247
62	1	1	2	3	3	2	2	4	28.29	2.38	2019-06-16	2020-10-11	2020-10-11	40.19	1	0.904618	0.100243	0.867341	0.142323	0.919466	0.083962	0.870801	0.138341	0.381467	0.963732	0.901589	0.103596	0.853817	0.158038	0.860612	0.150111	0.869381	0.139974	0.874852	0.133701
63	1	1	2	2	2	0	2	4	41.54	1.81	2019-10-12	#NULL!	2021-09-06	50.59	2	0.868526	0.140958	0.889678	0.116896	0.890337	0.116155	0.910066	0.0942376	0.895959	0.109861	0.877866	0.130261	0.936338	0.0657785	0.945194	0.0563649	0.944188	0.0574299	0.924481	0.0785232
63	1	1	2	3	3	3	2	4	32.6	1.39	2020-03-13	#NULL!	2021-09-06	39.55	1	0.890856	0.115573	0.850549	0.161873	0.90903	0.0953775	0.848409	0.164392	0.918105	0.0854432	0.898878	0.106608	0.741336	0.299301	0.759648	0.2749	0.784957	0.242126	0.854057	0.157757
64	1	1	3	2	3	0	1	4	27.4	1.86	2017-02-15	#NULL!	2021-09-06	36.7	1	0.686132	0.376685	0.726402	0.319652	0.735567	0.307114	0.505042	0.683114	0.668774	0.402309	0.652661	0.426697	0.662885	0.411154	0.68841	0.373371	0.61052	0.493445	0.611855	0.49126
65	2	1	2	2	3	0	2	4	36.3	1.37	2020-04-17	#NULL!	2021-09-06	43.15	1	0.894079	0.111961	0.914398	0.0894894	0.91428	0.0896189	0.886388	0.1206	#NULL!	#NULL!	#NULL!	#NULL!	0.908489	0.0959725	0.916688	0.0869881	0.917423	0.0861865	0.914281	0.0896174
65	2	1	2	2	3	0	2	4	40.7	3.75	2019-08-01	#NULL!	2021-09-06	59.45	2	0.855185	0.156438	0.881442	0.126197	0.882752	0.124711	0.946245	0.0552537	#NULL!	#NULL!	#NULL!	#NULL!	0.93574	0.0664172	0.947751	0.0536633	0.948963	0.0523859	0.948802	0.0525552
66	2	2	3	2	3	0	2	4	32.86	2.11	2020-03-13	#NULL!	2021-09-06	43.41	1	0.886027	0.121008	0.909093	0.0953075	0.90903	0.0953775	0.881486	0.126146	0.932846	0.0695149	0.896559	0.109191	0.953823	0.0472771	0.912528	0.0915362	0.913331	0.0906574	0.910109	0.0941914
70	2	2	3	3	4	3	1	4	39.7	1.62	2019-11-03	#NULL!	2021-09-06	47.8	2	0.854778	0.156914	0.819928	0.198538	0.890337	0.116155	0.892153	0.114118	0.918	0.085558	0.885474	0.121632	0.872904	0.135929	0.793102	0.231804	0.77151	0.259405	0.883238	0.12416
71	2	1	2	2	3	0	2	4	29.28	1.44	2019-01-20	#NULL!	2021-09-06	36.48	1	0.802672	0.219809	0.84935	0.163284	0.85195	0.160227	0.708007	0.345301	0.856676	0.154695	0.835371	0.17988	0.774751	0.255213	0.796735	0.227233	0.798149	0.225459	0.789593	0.236238
71	2	2	2	3	3	1	2	4	43.74	2.48	2018-06-29	#NULL!	2021-09-06	56.14	2	0.657492	0.419323	0.581058	0.542905	0.735567	0.307114	0.83527	0.18	0.693459	0.366063	0.662145	0.412271	0.895281	0.110618	0.828146	0.188565	0.832036	0.183879	0.790574	0.234996
71	2	1	1	3	3	2	2	4	32.21	1.58	2019-10-18	#NULL!	2021-09-06	40.11	1	0.85271	0.159336	0.819928	0.198538	0.890337	0.116155	0.824144	0.19341	0.913057	0.0909572	0.878666	0.12935	0.782948	0.244689	0.809572	0.211249	0.821456	0.196677	0.828814	0.187759
72	2	1	2	3	3	2	2	4	46.12	2.33	2020-04-04	#NULL!	2021-09-06	57.77	2	0.875765	0.132658	0.850549	0.161873	0.90903	0.0953775	0.953993	0.0470991	0.889726	0.116841	0.898442	0.107093	0.911577	0.0925788	0.932305	0.0700956	0.937601	0.0644303	0.942506	0.0592128
77	2	1	2	3	3	1	2	4	42.63	1.99	2018-12-19	#NULL!	2021-09-06	52.58	2	0.766555	0.265849	0.735696	0.306938	0.837994	0.176745	0.880716	0.12702	#NULL!	#NULL!	#NULL!	#NULL!	0.860091	0.150717	0.89128	0.115097	0.893882	0.112182	0.860018	0.150802
78	2	1	3	3	3	1	2	4	42.62	1.95	2019-07-11	2020-08-09	2020-08-09	52.37	2	0.909584	0.0947682	0.900469	0.10484	0.9401	0.0617685	0.956836	0.0441231	0.949389	0.0519364	0.935562	0.0666083	0.951336	0.0498885	0.962822	0.0378867	0.963595	0.0370839	0.950572	0.0506914
56	1	1	2	2	3	0	2	4.5	38.26	2.62	2019-07-03	#NULL!	2021-09-06	51.36	2	0.862482	0.147941	0.87159	0.137436	0.851128	0.161192	0.900489	0.104817	0.875893	0.132512	0.852678	0.159374	0.898223	0.107337	0.904326	0.100566	0.905611	0.0991458	0.903346	0.101649
61	1	1	1	3	3	2	2	4.5	26.29	1.61	2019-04-25	2020-06-09	2020-06-09	34.34	1	0.917785	0.085792	0.883905	0.123406	0.917047	0.0865964	0.836118	0.178986	0.946993	0.0544632	0.919513	0.083911	0.820576	0.197749	0.820824	0.197446	0.830389	0.185861	0.834351	0.181101
66	2	1	2	1	1	0	2	4.7	43.3	2.52	2020-01-05	#NULL!	2021-09-06	55.9	2	0.871022	0.138088	0.937761	0.0642599	0.870502	0.138685	0.940644	0.061191	0.924907	0.0780623	0.886853	0.120075	0.931891	0.0705399	0.948885	0.0524682	0.948619	0.0527478	0.952195	0.0489856
70	2	1	3	3	3	1	2	4.9	45.23	2.52	2020-03-12	#NULL!	2021-09-06	57.83	2	0.879277	0.128655	0.850549	0.161873	0.877746	0.130398	0.954177	0.0469056	0.917831	0.0857425	0.899313	0.106125	0.931345	0.0711258	0.945223	0.0563339	0.946252	0.0552462	0.927361	0.0754119
47	1	1	2	2	2	0	2	5	49.86	2.05	2017-08-22	#NULL!	2021-09-06	60.11	2	0.748024	0.290321	0.726402	0.319652	0.64744	0.434729	0.871897	0.137084	0.761901	0.271939	#NULL!	#NULL!	0.861668	0.148885	0.869596	0.139727	0.866944	0.142781	0.832658	0.183132
55	1	1	2	2	3	0	2	5	42.31	1.92	2017-10-09	#NULL!	2021-09-06	51.91	2	0.720239	0.328172	0.726402	0.319652	0.64744	0.434729	0.786151	0.240607	0.742047	0.298343	0.652926	0.426292	0.730696	0.313757	0.745611	0.293552	0.74717	0.291462	0.752285	0.28464
56	1	1	2	3	3	1	3	5	34.35	7.39	2017-10-15	#NULL!	2021-09-06	71.3	2	0.716599	0.333238	0.581058	0.542905	0.64744	0.434729	0.938364	0.0636177	0.753073	0.283593	0.657387	0.419483	0.842055	0.171911	0.861887	0.148631	0.896827	0.108892	0.872385	0.136525
58	1	2	2	3	3	3	1	5	43.1	1.98	2017-12-26	#NULL!	2021-09-06	53	2	0.709208	0.343606	0.581058	0.542905	0.64744	0.434729	0.799899	0.22327	0.760812	0.273369	0.65579	0.421914	0.750831	0.286575	0.596419	0.516811	0.547214	0.602915	0.693986	0.365303
59	1	1	2	2	3	0	2	5	42.9	1.9	2017-04-17	#NULL!	2021-09-06	52.4	2	0.705456	0.34891	0.726402	0.319652	0.64744	0.434729	0.792429	0.232653	0.710819	0.341337	#NULL!	#NULL!	0.726043	0.320147	0.751014	0.286331	0.752629	0.284183	0.757875	0.277237
59	1	1	2	3	1	2	2	5	40.69	2.82	2017-05-21	#NULL!	2021-09-06	54.79	2	0.705456	0.34891	0.581058	0.542905	0.64744	0.434729	0.820806	0.197468	0.782145	0.245715	0.652235	0.42735	0.777611	0.251529	0.810533	0.210063	0.810895	0.209617	0.717649	0.331775
59	1	1	2	3	2	2	2	5	39.25	3.23	2017-04-23	2020-05-11	2020-05-11	55.4	2	0.705456	0.34891	0.581058	0.542905	0.64744	0.434729	0.827476	0.189375	0.695672	0.362877	0.653155	0.42594	0.717983	0.331309	0.75425	0.282031	0.762199	0.271547	0.725375	0.321067
61	1	1	2	3	3	2	2	5	24.99	1.83	2020-01-22	#NULL!	2021-09-06	34.14	1	0.887296	0.119577	0.84126	0.172854	0.865972	0.143902	0.775512	0.254231	0.91648	0.0872147	0.889075	0.117573	0.725792	0.320491	0.726544	0.319456	0.739571	0.301685	0.743974	0.29575
62	1	2	1	2	3	0	2	5	49.08	1.91	2019-07-21	#NULL!	2021-09-06	58.63	2	0.861215	0.149411	0.881442	0.126197	0.838172	0.176532	0.943224	0.0584512	0.904476	0.1004	0.86964	0.139676	0.96106	0.0397185	0.93068	0.0718397	0.931669	0.0707782	0.930425	0.0721141
62	1	1	2	3	4	1	2	5	41.1	1.86	2020-04-03	#NULL!	2021-09-06	50.4	2	0.892422	0.113816	0.850549	0.161873	0.873708	0.135009	0.92488	0.0780914	0.858178	0.152944	0.898283	0.10727	0.881788	0.125803	0.88986	0.116691	0.894742	0.11122	0.890866	0.115561
62	1	1	2	3	2	1	2	5	50.87	2.74	2019-11-16	#NULL!	2021-09-06	64.57	2	0.870389	0.138815	0.819928	0.198538	0.848385	0.164421	0.964529	0.036115	0.743744	0.296059	0.875484	0.132978	0.955608	0.0454073	0.964282	0.0363711	0.963927	0.0367393	0.935991	0.0661499
63	1	1	2	2	3	0	2	5	34	1.97	2019-07-19	#NULL!	2021-09-06	43.85	2	0.859231	0.151718	0.881442	0.126197	0.838172	0.176532	0.851184	0.161127	#NULL!	#NULL!	#NULL!	#NULL!	0.846989	0.166068	0.858763	0.152263	0.859176	0.151782	0.852419	0.159677
63	1	1	3	2	2	0	2	5	42.94	2.05	2017-10-13	2020-08-21	2020-08-21	53.19	2	0.770649	0.260522	0.80134	0.221469	0.738943	0.302534	0.859959	0.150871	0.826778	0.19022	0.757171	0.278166	0.858486	0.152584	0.879784	0.128078	0.876891	0.131373	0.838873	0.175697
64	1	1	3	3	3	2	2	5	30.8	0.8	2019-07-08	#NULL!	2021-09-06	34.8	1	0.857221	0.15406	0.807078	0.214335	0.838172	0.176532	0.740975	0.299788	0.896389	0.10938	0.868583	0.140892	0.671204	0.398681	0.681689	0.383182	0.696876	0.361148	0.702194	0.353546
65	2	1	2	2	3	0	3	5	32.05	1.03	2017-04-01	#NULL!	2021-09-06	37.2	1	0.682154	0.3825	0.726402	0.319652	0.64744	0.434729	0.516811	0.660078	0.752325	0.284586	#NULL!	#NULL!	0.430568	0.84265	0.439408	0.822326	0.536452	0.622778	0.533717	0.62789
65	2	1	1	3	2	1	1	5	26.8	1.84	2020-02-26	#NULL!	2021-09-06	36	1	0.880617	0.127133	0.84126	0.172854	0.865972	0.143902	0.799496	0.223774	0.923324	0.0797746	0.887161	0.119729	0.893707	0.112377	0.903169	0.101846	0.869605	0.139716	0.765217	0.267596
66	2	1	3	3	3	1	2	5	31.52	1.24	2019-10-31	2020-12-22	2020-12-22	37.72	1	0.911539	0.0926214	0.883905	0.123406	0.902101	0.103029	0.867671	0.141942	0.910156	0.0941391	0.917678	0.0859092	0.880134	0.127681	0.88578	0.121287	0.885968	0.121075	0.84112	0.173021
66	2	1	2	2	2	1	2	5	39.78	1.2	2018-10-21	#NULL!	2021-09-06	45.78	2	0.761265	0.272774	0.80134	0.221469	0.738943	0.302534	0.778151	0.250835	0.82345	0.194253	0.758039	0.27702	0.706223	0.347824	0.748284	0.289973	0.753842	0.282573	0.769724	0.261723
66	2	1	1	3	3	1	1	5	41.48	3.44	2017-12-02	#NULL!	2021-09-06	58.68	2	0.678138	0.388405	0.581058	0.542905	0.64744	0.434729	0.859663	0.151215	0.769407	0.262136	0.656931	0.420176	0.813726	0.206131	0.85177	0.160439	0.811493	0.20888	0.764034	0.269143
66	2	1	2	3	3	3	2	5	45.67	1.56	2019-04-13	2020-10-23	2020-10-23	53.47	2	0.87889	0.129095	0.84126	0.172854	0.865972	0.143902	0.93473	0.0674975	0.697621	0.36008	0.885394	0.121723	0.793967	0.230713	0.830428	0.185814	0.849411	0.163212	0.900708	0.104574
67	2	1	3	1	1	0	2	5	40.22	2.04	2020-03-29	#NULL!	2021-09-06	50.42	2	0.884373	0.122876	0.94543	0.0561152	0.873708	0.135009	0.924979	0.0779844	0.909921	0.0943972	0.898164	0.107403	0.918299	0.0852325	0.936883	0.0651965	0.936092	0.0660412	0.939571	0.0623318
67	2	2	2	2	1	1	1	5	45.69	1.76	2020-02-08	#NULL!	2021-09-06	54.49	2	0.87714	0.131088	0.903234	0.101773	0.865972	0.143902	0.939004	0.0629356	0.901336	0.103878	0.885394	0.121723	0.972601	0.027781	0.957287	0.0436524	0.943565	0.0580905	0.929841	0.0727416
67	2	1	1	3	3	2	1	5	30.86	1.67	2019-05-19	#NULL!	2021-09-06	39.21	1	0.82695	0.190011	0.775717	0.253967	0.81192	0.208353	0.769362	0.262194	0.800757	0.222198	0.841787	0.172229	0.726003	0.320201	0.758248	0.276744	0.708733	0.344277	0.717213	0.332383
67	2	2	2	3	3	2	2	5	29.78	2.14	2019-01-19	2020-01-26	2020-01-26	40.48	1	0.92305	0.0800719	0.900469	0.10484	0.916278	0.0874351	0.90506	0.0997541	0.952076	0.0491104	0.940466	0.0613795	0.931263	0.0712132	0.870832	0.138306	0.877938	0.130179	0.881478	0.126155
68	2	2	2	3	4	0	2	5	42.25	1.09	2019-09-28	#NULL!	2021-09-06	47.7	2	0.858835	0.152179	0.819928	0.198538	0.848385	0.164421	0.891452	0.114903	0.917172	0.0864603	0.87763	0.130531	0.947689	0.0537289	0.899576	0.105831	0.898616	0.106899	0.84883	0.163896
68	2	1	1	3	4	1	2	5	25.56	1.55	2019-06-05	2020-08-16	2020-08-16	33.31	1	0.902422	0.102674	0.875623	0.13282	0.895017	0.110913	0.81314	0.206852	0.94637	0.0551212	0.910702	0.093539	0.7937	0.23105	0.797045	0.226845	0.803072	0.21931	0.789287	0.236625
68	2	1	1	1	1	1	2	5	49.79	2.1	2017-01-21	2020-01-08	2020-01-08	60.29	2	0.713272	0.337893	0.854097	0.15771	0.694657	0.364337	0.893388	0.112735	0.763495	0.269849	0.706844	0.346946	0.756942	0.278469	0.826353	0.190733	0.834487	0.180938	0.896827	0.108892
69	2	1	2	2	3	0	2	5	31.56	1.34	2019-10-09	#NULL!	2021-09-06	38.26	1	0.856819	0.154528	0.889678	0.116896	0.848385	0.164421	0.802853	0.219583	#NULL!	#NULL!	#NULL!	#NULL!	0.810974	0.209519	0.828972	0.187569	0.828695	0.187904	0.818649	0.2001
70	2	1	2	2	3	0	1	5	29.82	1.54	2018-12-02	2019-06-07	2019-06-07	37.52	1	0.95973	0.0411033	0.970348	0.030101	0.95904	0.0418224	0.942315	0.059416	0.976241	0.0240453	0.970926	0.0295051	0.959086	0.0417745	0.964764	0.035872	0.953214	0.0479155	0.949778	0.0515267
70	2	1	1	3	3	2	2	5	32.31	1.58	2020-01-13	#NULL!	2021-09-06	40.21	1	0.871749	0.137253	0.84126	0.172854	0.865972	0.143902	0.84566	0.167638	#NULL!	#NULL!	#NULL!	#NULL!	0.763629	0.269674	0.790843	0.234656	0.802087	0.220538	0.807853	0.213375
71	2	1	3	3	3	1	1	5	35.3	2.4	2020-03-21	#NULL!	2021-09-06	47.3	2	0.877533	0.130641	0.850549	0.161873	0.873708	0.135009	0.907921	0.0965981	0.923548	0.0795327	0.896437	0.109327	0.911918	0.0922053	0.928332	0.074366	0.906985	0.0976296	0.872383	0.136527
73	2	1	2	3	3	1	2	5	33.55	0.73	2019-10-11	2020-05-14	2020-05-14	37.2	1	0.943878	0.0577581	0.933597	0.0687107	0.944746	0.0568395	0.92152	0.0817303	0.965106	0.0355178	0.96466	0.0359797	0.926742	0.0760799	0.934618	0.0676178	0.934609	0.0676272	0.907372	0.0972029
76	2	1	3	3	3	1	2	5	24.9	1.76	2018-03-29	#NULL!	2021-09-06	33.7	1	0.635907	0.452704	0.581058	0.542905	0.64744	0.434729	0.432045	0.839226	0.518119	0.65755	0.647843	0.434108	0.419443	0.868828	0.468862	0.757448	0.468439	0.758349	0.356486	1.03146
77	2	2	2	2	3	0	2	5	28.85	2.23	2017-04-23	2019-07-19	2019-07-19	40	1	0.815397	0.204081	0.87159	0.137436	0.825488	0.19178	0.795717	0.228511	0.891712	0.114612	0.860291	0.150484	0.891048	0.115357	0.816282	0.202995	0.816437	0.202806	0.806888	0.214571
79	2	1	1	1	1	0	1	5	42.2	1.87	2017-09-01	#NULL!	2021-09-06	51.55	2	0.622511	0.473994	0.828445	0.188205	0.64744	0.434729	0.781435	0.246623	0.673919	0.394645	#NULL!	#NULL!	0.754988	0.281053	0.836494	0.178536	0.786762	0.239829	0.807955	0.213249
81	2	1	1	3	3	3	2	5	26.13	1.74	2019-09-01	#NULL!	2021-09-06	34.83	1	0.818821	0.199889	0.807078	0.214335	0.838172	0.176532	0.741432	0.299172	0.917381	0.0862326	0.867314	0.142354	0.468328	0.758586	0.551901	0.594386	0.589142	0.529089	0.702594	0.352976
85	2	1	3	3	4	3	1	5	33.86	1.28	2019-08-22	#NULL!	2021-09-06	40.26	1	0.808543	0.212521	0.807078	0.214335	0.838172	0.176532	0.813731	0.206126	0.848659	0.164097	0.87178	0.137218	0.514591	0.664384	0.624424	0.470925	0.585997	0.534441	0.768296	0.263581
54	1	1	2	2	3	0	3	5.5	44.19	2.54	2019-06-07	#NULL!	2021-09-06	56.89	2	0.86634	0.143477	0.87159	0.137436	0.795987	0.228172	0.930788	0.0717243	#NULL!	#NULL!	#NULL!	#NULL!	0.873944	0.134739	0.878696	0.129316	0.907993	0.0965189	0.905628	0.0991262
45	1	1	3	2	3	0	3	6	30.7	2.02	2020-01-30	#NULL!	2021-09-06	40.8	1	0.910662	0.0935834	0.903234	0.101773	0.815709	0.203698	0.851302	0.160988	0.794414	0.230151	0.889678	0.116896	0.812867	0.207188	0.783388	0.244127	0.830467	0.185767	0.819195	0.199433
46	1	2	1	1	1	0	2	6	39.43	1.64	2019-08-25	#NULL!	2021-09-06	47.63	2	0.889645	0.116933	0.928391	0.0743021	0.778889	0.249886	0.883097	0.12432	0.918753	0.084738	0.866599	0.143179	0.940705	0.0611261	0.880033	0.127796	0.877544	0.130629	0.881866	0.125715
48	1	2	2	3	3	1	1	6	34.2	1.2	2019-06-14	#NULL!	2021-09-06	40.2	1	0.877325	0.130878	0.791817	0.233426	0.762258	0.27147	0.798199	0.225397	0.888634	0.11807	0.854297	0.157477	0.917757	0.0858226	0.819602	0.198936	0.767799	0.264227	0.68435	0.379286
53	1	1	3	2	3	0	2	6	26.58	1.66	2019-02-06	#NULL!	2021-09-06	34.88	1	0.846338	0.166837	0.84935	0.163284	0.725387	0.32105	0.680204	0.385363	0.878399	0.129654	0.824252	0.193278	0.686455	0.376214	0.666039	0.406408	0.663175	0.410716	0.64157	0.443837
55	1	1	3	3	3	2	2	6	28.4	0.8	2018-12-07	#NULL!	2021-09-06	32.4	1	0.827134	0.189789	0.735696	0.306938	0.701772	0.354146	0.602208	0.507153	0.671604	0.398087	0.820457	0.197893	0.463604	0.768725	0.439458	0.822212	0.457318	0.782377	0.4632	0.769595
56	1	1	2	3	2	3	2	6	30.4	1.83	2019-12-20	#NULL!	2021-09-06	39.55	1	0.888274	0.118475	0.830799	0.185367	0.804219	0.217884	0.828729	0.187862	0.888203	0.118555	0.89189	0.114413	0.676275	0.391155	0.687223	0.375096	0.706157	0.347918	0.732418	0.311403
60	1	1	2	3	3	1	1	6	26.04	1.79	2019-11-30	#NULL!	2021-09-06	34.99	1	0.874042	0.134627	0.819928	0.198538	0.792357	0.232743	0.759718	0.274808	0.913202	0.0907983	0.878149	0.129939	0.799669	0.223557	0.803105	0.21927	0.746148	0.292832	0.652934	0.426279
60	1	2	3	3	3	1	2	6	44.1	2.84	2020-01-29	#NULL!	2021-09-06	58.3	2	0.88891	0.117759	0.84126	0.172854	0.815709	0.203698	0.952696	0.0484592	0.929511	0.0730968	#NULL!	#NULL!	0.959861	0.0409665	0.925575	0.0773402	0.926338	0.0765156	0.899523	0.105891
61	1	1	3	2	3	0	2	6	31.07	1.39	2018-11-21	2020-11-21	2020-11-21	38.02	1	0.863173	0.14714	0.881442	0.126197	0.778889	0.249886	0.78634	0.240366	0.905738	0.0990052	0.863806	0.146408	0.763038	0.270448	0.768785	0.262944	0.766753	0.265591	0.750618	0.286859
62	1	1	2	2	3	0	2	6	32.78	1.6	2017-03-03	#NULL!	2021-09-06	40.78	1	0.693975	0.365319	0.726402	0.319652	0.540441	0.61537	0.596706	0.516331	0.665943	0.406551	0.66529	0.407532	0.492562	0.708135	0.51497	0.663647	0.511464	0.670477	0.506612	0.68001
62	1	1	3	2	3	0	2	6	39.74	2.73	2018-10-09	#NULL!	2021-09-06	53.39	2	0.773707	0.256562	0.80134	0.221469	0.651652	0.428245	0.861729	0.148815	0.760235	0.274128	0.75691	0.278511	0.770496	0.260721	0.798153	0.225455	0.798418	0.225123	0.795954	0.228214
62	1	1	2	3	4	1	2	6	33.12	1.25	2020-03-01	#NULL!	2021-09-06	39.37	1	0.88566	0.121422	0.84126	0.172854	0.815709	0.203698	0.837292	0.177583	0.926604	0.0762293	0.888469	0.118255	0.755075	0.280938	0.755546	0.280315	0.762033	0.271766	0.745948	0.2931
63	1	1	3	2	3	0	2	6	40.02	1.95	2017-06-04	2020-06-13	2020-06-13	49.77	2	0.690072	0.370959	0.726402	0.319652	0.540441	0.61537	0.7568	0.278657	0.719206	0.329607	0.6535	0.425413	0.617375	0.482279	0.656883	0.420249	0.656024	0.421558	0.657503	0.419306
63	1	1	2	3	4	3	1	6	30.29	1.8	2019-03-27	#NULL!	2021-09-06	39.29	1	0.823283	0.194456	0.757807	0.277326	0.725387	0.32105	0.752198	0.284756	#NULL!	#NULL!	#NULL!	#NULL!	0.392584	0.935006	0.432994	0.837031	0.384065	0.956944	0.620972	0.476469
64	1	1	3	3	4	1	2	6	30.4	1.76	2019-09-19	2020-05-09	2020-05-09	39.2	1	0.950926	0.0503195	0.933597	0.0687107	0.922694	0.0804579	0.931228	0.0712513	#NULL!	#NULL!	#NULL!	#NULL!	0.895368	0.11052	0.89707	0.108622	0.89978	0.105605	0.891716	0.114608
64	1	1	2	3	3	2	2	6	37.69	2.25	2019-10-19	#NULL!	2021-09-06	48.94	2	0.866638	0.143134	0.819928	0.198538	0.792357	0.232743	0.899845	0.105533	0.864303	0.145832	0.888634	0.118069	0.774197	0.255928	0.800621	0.222368	0.811289	0.209131	0.817662	0.201306
65	2	1	3	2	3	0	2	6	22.65	2.28	2020-03-20	#NULL!	2021-09-06	34.05	1	0.887658	0.119168	0.909093	0.0953075	0.826042	0.19111	0.786826	0.239748	0.913458	0.0905181	0.899234	0.106212	0.776497	0.252963	0.784377	0.242865	0.781525	0.246508	0.764433	0.26862
65	2	1	1	2	2	0	2	6	32.11	1.61	2018-05-09	#NULL!	2021-09-06	40.16	1	0.682154	0.3825	0.726402	0.319652	0.540441	0.61537	0.583467	0.538768	0.754934	0.281125	0.660225	0.415175	0.574117	0.554923	0.609845	0.49455	0.595811	0.517831	0.495065	0.703067
66	2	1	2	1	1	0	2	6	27.11	1.09	2018-03-23	2020-12-20	2020-12-20	32.56	1	0.798818	0.224622	0.899061	0.106404	0.701772	0.354146	0.605551	0.501616	0.754575	0.2816	0.80831	0.212809	0.62684	0.467064	0.665911	0.406599	0.656896	0.42023	0.662328	0.411994
71	2	2	3	3	4	3	1	6	41.84	2.15	2020-01-26	#NULL!	2021-09-06	52.59	2	0.869904	0.139372	0.84126	0.172854	0.815709	0.203698	0.930812	0.071698	0.67272	0.396425	0.97594	0.0243538	0.85189	0.160298	0.770658	0.260511	0.743998	0.295717	0.865926	0.143956
75	2	2	2	2	2	1	2	6	40.89	2.07	2017-12-22	#NULL!	2021-09-06	51.24	2	0.640298	0.445821	0.726402	0.319652	0.540441	0.61537	0.777303	0.251924	#NULL!	#NULL!	0.658978	0.417065	0.756217	0.279427	0.645651	0.437496	0.651244	0.42887	0.678797	0.387433
59	1	1	2	3	3	2	2	7	28.5	1.29	2019-05-25	#NULL!	2021-09-06	34.95	1	0.845274	0.168095	0.775717	0.253967	0.658704	0.417481	0.703845	0.351197	#NULL!	#NULL!	0.837178	0.177719	0.473764	0.747045	0.471635	0.75155	0.487013	0.719465	0.486502	0.720515
60	1	1	2	3	3	1	2	7	42.3	1.86	2019-03-30	#NULL!	2021-09-06	51.6	2	0.830505	0.185721	0.757807	0.277326	0.634794	0.454455	0.884816	0.122375	#NULL!	#NULL!	#NULL!	#NULL!	0.778575	0.25029	0.796	0.228156	0.79605	0.228093	0.724215	0.322667
55	1	1	2	3	3	2	2	8	30.16	1.17	2017-07-27	2020-07-02	2020-07-02	36.01	1	0.758146	0.276879	0.634487	0.454939	0.355804	1.03338	0.55083	0.596328	0.701982	0.353847	0.712072	0.339576	0.177339	1.72969	0.166814	1.79088	0.176931	1.73199	0.185514	1.68463
66	2	2	2	2	3	0	2	8	44.22	2.25	2017-09-28	#NULL!	2021-09-06	55.47	2	0.678138	0.388405	0.726402	0.319652	0.291409	1.23303	0.828227	0.188468	0.762624	0.27099	0.652696	0.426644	0.743115	0.296905	0.595327	0.518645	0.590462	0.52685	0.58744	0.531981
55	1	1	3	2	3	0	2	10	29.36	1.93	2019-08-03	#NULL!	2021-09-06	39.01	1	0.874399	0.134219	0.881442	0.126197	0.36668	1.00327	0.79885	0.224583	0.918889	0.08459	#NULL!	#NULL!	0.512561	0.668336	0.506733	0.67977	0.491665	0.709958	0.445635	0.808254
55	1	1	2	3	4	2	3	10	26.63	1.74	2019-11-06	2020-02-28	2020-02-28	35.33	1	0.9893	0.0107577	0.983377	0.0167627	0.927219	0.0755657	0.977642	0.0226122	#NULL!	#NULL!	#NULL!	#NULL!	0.858781	0.152241	0.843308	0.170423	0.884099	0.123186	0.907273	0.0973116
67	2	1	2	3	3	1	1	10	28.86	2.31	2019-10-31	2020-03-01	2020-03-01	40.41	1	0.980737	0.0194506	0.975066	0.0252506	0.891434	0.114923	0.976239	0.0240474	0.951091	0.0501457	0.984825	0.015291	0.941186	0.060615	0.948226	0.0531628	0.929008	0.0736375	0.893273	0.112863
68	2	1	2	3	3	3	2	10	33.1	1.42	2018-11-17	2019-05-17	2019-05-17	40.2	1	0.960921	0.0398631	0.950161	0.0511243	0.788451	0.237685	0.951765	0.049437	#NULL!	#NULL!	#NULL!	#NULL!	0.659562	0.416179	0.699237	0.357766	0.717001	0.332678	0.789095	0.236868
